# Supplementary material for: Breeding Rice to Increase Anthocyanin Yield Per Area through Small, Black Grain Size and Three Grains per Spikelet
Source: Plants (Basel). 2024 Sep 27;13(19):2713. doi: 10.3390/plants13192713 (PMC11479078; doi:10.3390/plants13192713)
Supplement: Supplementary file 1 [file plants-13-02713-s001.zip]

Archive with 1 entries (1 files):
- plants-3174735-supplementary.pdf
